# Supplementary material for: Maternally transferred thyroid hormones and life‐history variation in birds
Source: J Anim Ecol. 2022 May 7;91(7):1489–506. doi: 10.1111/1365-2656.13708 (PMC9546341; doi:10.1111/1365-2656.13708)
Supplement: Supplementary file 1 — Supinfo S1 [file JANE-91-1489-s001.xlsx]

## Sheet: Data sheet
Species	Name	Genus	Family	Order	Incubation time (d)	Time to fledging (d)	Clutch size	Body mass (g)	Clutches per year	Mass-specific BMR (KJ/h/g)	Logistic growth rate constant	Maximum lifespan (yr)	Female age at sexual maturity (day)	Developmental mode	Developmental mode2	Migration	Captivity	Domestication
Aphrastura spinicauda	Thorn-tailed Rayadito	Aphrastura	Furnariidae	Passeriformes	15.1	21.5	3.5	11.325	1		0.43	9	365	Altricial	Altricial	Resident	Wild	No
Carduelis chloris	European greenfinch	Carduelis	Fringillidae	Passeriformes	13	13.5	4.9	27.65	2.5	0.06		13.6	365	Altricial	Altricial	Resident	Wild	No
Charadrius dubius	Little ringed plover	Charadrius	Charadriidae	Charadriiformes	24.5	23.5	4	38.725	2	0.042	0.138	13	730	Precocial	Precocial	Migratory	Wild	No
Charadrius hiaticula	Common ringed plover	Charadrius	Charadriidae	Charadriiformes	24	24	3.5	64.1	2		0.177	20.8	365	Precocial	Precocial	Migratory	Wild	No
Columba livia domesticus	Homing pigeon	Columba	Columbidae	Columbiformes	17.5	24	2	400	4	0.026	0.28	35	140	Altricial	Altricial	Resident	Captive	Yes
Columba livia	Rock pigeon	Columba	Columbidae	Columbiformes	18	25	2	288.6	4	0.0165	0.31	35	140	Altricial	Altricial	Resident	Captive	No
Corvus monedula	Jackdaw	Corvus	Corvidae	Passeriformes	18	32.5	4.5	246	1	0.033	0.265	20.3	730	Altricial	Altricial	Resident	Wild	No
Coturnix japonica domesticus	Japanese quail	Coturnix	Phasianidae	Galliformes	17			96.6			0.112	6	63	Precocial	Precocial	Resident	Captive	Yes
Cuculus canorus	Common cuckoo	Cuculus	Cuculidae	Cuculiformes	12.5	19	1	111.5	8	0.027	0.405	12.9	365	Altricial	Altricial	Migratory	Wild	No
Falco tinnunculus	Kestrel	Falco	Falconidae	Falconiformes	28	29.5	4.5	204.75	1	0.019	0.287	23.8	365	Semi-altricial	Altricial	Migratory	Wild	No
Ficedula albicollis	Collared flycatcher	Ficedula	Muscicapidae	Passeriformes	13	16.5	6	12.55	1	0.062		9.8	365	Altricial	Altricial	Migratory	Wild	No
Ficedula hypoleuca	Pied flycatcher	Ficedula	Muscicapidae	Passeriformes	13	15.5	5.85	12.775	1	0.0715	0.508	15	365	Altricial	Altricial	Migratory	Wild	No
Fringilla coelebs	Chaffinch	Fringilla	Fringillidae	Passeriformes	12.5	13.5	4.5	22.625	1	0.064		29	365	Altricial	Altricial	Migratory	Wild	No
Gallus gallus	Red junglefowl	Gallus	Phasianidae	Galliformes	21	30	7	912.5	1		0.037	30		Precocial	Precocial	Resident	Captive	No
Gallus gallus domesticus	Chicken	Gallus	Phasianidae	Galliformes	20.5			1269		0.008	0.0375	30		Precocial	Precocial	Resident	Captive	Yes
Garrulus glandarius	Eurasian jay	Garrulus	Corvidae	Passeriformes	16.5	22	5	160.85	1	0.033		17.9	365	Altricial	Altricial	Resident	Wild	No
Haematopus ostralegus	Oystercatcher	Haematopus	Haematopodidae	Charadriiformes	25.5	30	2.9	526	1	0.021	0.119	43.3	1095	Precocial	Precocial	Migratory	Wild	No
Larus canus	Common gull	Larus	Laridae	Charadriiformes	24.15	33	3	415.75	1	0.019	0.191	33.7	1095	Semi-precocial	Precocial	Migratory	Wild	No
Larus ridibundus	Black-headed gull	Larus	Laridae	Charadriiformes	23.25	35	2.7	271.667	1	0.025463	0.211	32.9	730	Semi-precocial	Precocial	Migratory	Wild	No
Parus ater	Coal tit	Parus	Paridae	Passeriformes	15	16.5	5.7	9.275	1.5	0.079	0.401	9.5	365	Altricial	Altricial	Resident	Wild	No
Parus caeruleus	Blue tit	Parus	Paridae	Passeriformes	13.5	19.5	8	11.2	1.5	0.063	0.418	14.6	365	Altricial	Altricial	Resident	Wild	No
Parus major	Great tit	Parus	Paridae	Passeriformes	13.5	16.5	8.6	18	1.5	0.072114	0.392	15.4	365	Altricial	Altricial	Resident	Wild	No
Passer montanus	Tree sparrow	Passer	Passeridae	Passeriformes	13	13	5	22.05	2.5	0.065	0.6	13.1	319	Altricial	Altricial	Resident	Wild	No
Perdix perdix	Grey patridge	Perdix	Phasianidae	Galliformes	24.25	14.5	16	405.5	1	0.015	0.092	5.2	365	Precocial	Precocial	Resident	Captive	No
Phasianus colchicus	Pheasant	Phasianus	Phasianidae	Galliformes	24	11	11	1043.75	1		0.0418	27	240	Precocial	Precocial	Resident	Captive	No
Phoenicurus phoenicurus	Common redstart	Phoenicurus	Muscicapidae	Passeriformes	13.5	13	6.18	14.85	2	0.0645	0.53	10.2	365	Altricial	Altricial	Migratory	Wild	No
Sterna hirundo	Common tern	Sterna	Laridae	Charadriiformes	22.75	26.75	2.5	124	1	0.042	0.2735	33	1095	Semi-precocial	Precocial	Migratory	Wild	No
Sterna paradisaea	Arctic tern	Sterna	Laridae	Charadriiformes	21.6	22.5	2	110	1	0.041	0.28	34	1095	Semi-precocial	Precocial	Migratory	Wild	No
Sturnus vulgaris	Starling	Sturnus	Sturnidae	Passeriformes	12	21	5	77.675	2	0.0591813	0.439	22.9	365	Altricial	Altricial	Migratory	Wild	No
Taeniopygia guttata	Zebra finch	Taeniopygia	Estrildidae	Passeriformes	14.15	19.7	4.5	11.9333	2	0.063	0.255	12	60	Altricial	Altricial	Resident	Captive	Yes
Tringa totanus	Redshank	Tringa	Scolopacidae	Charadriiformes	23.75	29.5	4	129	1	0.024	0.103	26.9	365	Precocial	Precocial	Migratory	Wild	No
Turdus iliacus	Redwing	Turdus	Turdidae	Passeriformes	13	13	5.19	62.075	2	0.045		18.8	365	Altricial	Altricial	Migratory	Wild	No
Turdus merula	Blackbird	Turdus	Turdidae	Passeriformes	13.5	13.5	4	102	4	0.04	0.476	21.8	365	Altricial	Altricial	Migratory	Wild	No
Turdus philomelos	Song thrush	Turdus	Turdidae	Passeriformes	11.5	15	4	68.8	2	0.042	0.5	17.7	365	Altricial	Altricial	Migratory	Wild	No
Turdus pilaris	Fieldfare	Turdus	Turdidae	Passeriformes	13.5	14	5.315	104.775	1.5		0.666	18.1	365	Altricial	Altricial	Migratory	Wild	No
Vanellus vanellus	Northern lapwing	Vanellus	Charadriidae	Charadriiformes	25.7	37.5	4	218	1		0.112	24.5	730	Precocial	Precocial	Migratory	Wild	No

## Sheet: Data collection
Species	Name	Body mass (g)		Incubation time (d)		Age at fledging (d)		Clutch size		Clutches per year		Mass-specific BMR (KJ/h/g)		Logistic growth rate constant		Maximum lifespan (years)		Female age at sexual maturity (days)		Developmental mode	Migration
		Value	Source	Value	Source	Value	Source	Value	Source	Value	Source	Value	Source	Value	Source	Value	Source	Value	Source	Value	Value	Source
Aphrastura spinicauda	Thorn-tailed Rayadito	11.325	Myhrvold et al. 2015	15.1		21.5		3.5	Myhrvold et al. 2015	1	Moreno et al. 2005			0.43	Moreno et al. 2005	9	Quirici et al. 2019	365	Moreno et al. 2005	Altricial	Resident	Own knowledge
				14	Moreno et al. 2005	21.8	Moreno et al. 2005
				16	Quilodrán et al. 2012	21	Quilodrán et al. 2012
				15.3	Altamirano et al. 2015	21.7	Altamirano et al. 2015
Carduelis chloris	European greenfinch	27.65	Myhrvold et al. 2015	13	Myhrvold et al. 2015	13.5	Myhrvold et al. 2015	4.9	Myhrvold et al. 2015	2.5	Myhrvold et al. 2015	0.06				13.6	AnAge (Tacutu et al. 2013)	365	AnAge (Tacutu et al. 2013)	Altricial	Resident	Lehikoinen et al. 2003
												0.06	McNab 2009								Mostly resident	Lehikoinen et al. 2003
												0.06	McKechnie et al. 2006								Resident	McNab 2009
Charadrius dubius	Little ringed plover	38.725	Myhrvold et al. 2015	24.5	Myhrvold et al. 2015	23.5	Myhrvold et al. 2015	4	Myhrvold et al. 2015	2	Myhrvold et al. 2015	0.042		0.138	Starck and Ricklefs 1998	13	AnAge (Tacutu et al. 2013)	730	AnAge (Tacutu et al. 2013)	Precocial	Migratory	McNab 2009
												0.042	McNab 2009
												0.042	McKechnie et al. 2006
Charadrius hiaticula	Common ringed plover	64.1	Myhrvold et al. 2015	24	Myhrvold et al. 2015	24	Myhrvold et al. 2015	3.5	Myhrvold et al. 2015	2	Myhrvold et al. 2015			0.177	Starck and Ricklefs 1998	20.8	AnAge (Tacutu et al. 2013)	365	AnAge (Tacutu et al. 2013)	Precocial	Migratory	Lehikoinen et al. 2003
Columba livia domesticus	Homing pigeon	400	Bernd Riedstra, pers. comm.	17.5	Bernd Riedstra, pers. comm.	24	Bernd Riedstra, pers. comm.	2	Johnston and Janiga 1995			0.026	McKechnie 2008	0.28	Starck and Ricklefs 1998	35	AnAge (Tacutu et al. 2013)	140	AnAge (Tacutu et al. 2013)	Altricial	Resident	Own knowledge
Columba livia	Rock pigeon	288.6	Hsu et al. 2017	18	Hsu et al. unpublished data	25	Hsu et al. unpublished data	2	Hsu et al. 2017	4	Myhrvold et al. 2015	0.0165		0.31	Hsu et al. Unpublished data	35	AnAge (Tacutu et al. 2013)	140	AnAge (Tacutu et al. 2013)	Altricial	Resident	in agreement
												0.016	McNab 2009								Resident	McNab 2009
												0.017	McKechnie 2008								Resident	Pap et al. 2015
Corvus monedula	Jackdaw	246	Myhrvold et al. 2015	18	Myhrvold et al. 2015	32.5	Myhrvold et al. 2015	4.5	Myhrvold et al. 2015	1	Myhrvold et al. 2015	0.033		0.265	Starck and Ricklefs 1998	20.3	AnAge (Tacutu et al. 2013)	730	AnAge (Tacutu et al. 2013)	Altricial	Resident	McNab 2009
												0.033	McNab 2009
												0.033	McKechnie et al. 2006
Coturnix japonica domesticus	Japanese quail	96.6	Myhrvold et al. 2015	17	Myhrvold et al. 2015			10.2	Myhrvold et al. 2015	1.25	Myhrvold et al. 2015			0.112		6	AnAge (Tacutu et al. 2013)	63	AnAge (Tacutu et al. 2013)	Precocial	Resident	Own knowledge
														0.111	Starck and Ricklefs 1998						Migratory	McNab 2009
														0.12	Sarraude et al. Unpublished data
														0.106	Blom and Lilja 2004, 2005
Cuculus canorus	Common cuckoo	111.5	Myhrvold et al. 2015	12.5	Myhrvold et al. 2015	19	Myhrvold et al. 2015	1	Davies 2000	8	Davies 2000	0.027		0.405		12.9	AnAge (Tacutu et al. 2013)	365	AnAge (Tacutu et al. 2013)	Altricial	Migratory	in agreement
												0.027	McNab 2009	0.43	Grim 2006						Migratory	McNab 2009
												0.027	McKechnie et al. 2006	0.38	Grim et al. 2016						Migratory	Pap et al. 2015
Falco tinnunculus	Kestrel	204.75	Myhrvold et al. 2015	28	Myhrvold et al. 2015	29.5	Myhrvold et al. 2015	4.5	Myhrvold et al. 2015	1	Myhrvold et al. 2015	0.019		0.287		23.8	AnAge (Tacutu et al. 2013)	365	AnAge (Tacutu et al. 2013)	Semi-altricial	Migratory	Lehikoinen et al. 2003
												0.021	McNab 2009	0.2946	Starck and Ricklefs 1998						Resident	Pap et al. 2015
												0.017	McKechnie et al. 2006	0.28	Massemin et al. 2002						Migratory/Resident	McNab 2009
Ficedula albicollis	Collared flycatcher	12.55	Myhrvold et al. 2015	13	del Hoyo et al.	16.5	del Hoyo et al.	6	Myhrvold et al. 2015	1	Myhrvold et al. 2015	0.062	Moreno et al. 1991			9.8	AnAge (Tacutu et al. 2013)	365	AnAge (Tacutu et al. 2013)	Altricial	Migratory	Pap et al. 2015
Ficedula hypoleuca	Pied flycatcher	12.775	Myhrvold et al. 2015	13	Myhrvold et al. 2015	15.5	Myhrvold et al. 2015	5.85	Myhrvold et al. 2015	1	Myhrvold et al. 2015	0.0715		0.508	Starck and Ricklefs 1998	15	AnAge (Tacutu et al. 2013)	365	AnAge (Tacutu et al. 2013)	Altricial	Migratory	Lehikoinen et al. 2003
												0.072	McNab 2009
												0.071	McKechnie et al. 2006
Fringilla coelebs	Chaffinch	22.625	Myhrvold et al. 2015	12.5	Myhrvold et al. 2015	13.5	Myhrvold et al. 2015	4.5	Myhrvold et al. 2015	1	Myhrvold et al. 2015	0.064				29	AnAge (Tacutu et al. 2013)	365	AnAge (Tacutu et al. 2013)	Altricial	Migratory	Lehikoinen et al. 2003
												0.064	McNab 2009
												0.064	McKechnie et al. 2006
Gallus gallus	Red jungle fowl	912.5	Myhrvold et al. 2015	21	Lelono et al. Unpublished data	30	Lelono et al. unpublished data	7	Lelono et al. Unpublished data	1	Myhrvold et al. 2015			0.037	Starck and Ricklefs 1998	30	AnAge (Tacutu et al. 2013)			Precocial	Resident	Own knowledge
Gallus gallus domesticus	Chicken	1269	Local breeder	20.5	Myhrvold et al. 2015			6	Myhrvold et al. 2015			0.008	McKechnie et al. 2006	0.0375	Starck and Ricklefs 1998	30	AnAge (Tacutu et al. 2013)			Precocial	Resident	Own knowledge
Garrulus glandarius	Eurasian jay	160.85	Myhrvold et al. 2015	16.5	Myhrvold et al. 2015	22	Myhrvold et al. 2015	5	Myhrvold et al. 2015	1	Myhrvold et al. 2015	0.033	McNab 2009			17.9	AnAge (Tacutu et al. 2013)	365	AnAge (Tacutu et al. 2013)	Altricial	Resident	in agreement
																					Resident	McNab 2009
																					Resident	Pap et al. 2015
Haematopus ostralegus	Oystercatcher	526	Myhrvold et al. 2015	25.5	Myhrvold et al. 2015	30	Myhrvold et al. 2015	2.9	Myhrvold et al. 2015	1	Myhrvold et al. 2015	0.021		0.119	Starck and Ricklefs 1998	43.3	AnAge (Tacutu et al. 2013)	1095	AnAge (Tacutu et al. 2013)	Precocial	Migratory	McNab 2009
												0.019	McNab 2009
												0.023	McKechnie et al. 2006
Larus canus	Common gull	415.75	Myhrvold et al. 2015	24.15	Myhrvold et al. 2015	33	Myhrvold et al. 2015	3	Myhrvold et al. 2015	1	Myhrvold et al. 2015	0.019	McNab 2009	0.191	Starck and Ricklefs 1998	33.7	AnAge (Tacutu et al. 2013)	1095	AnAge (Tacutu et al. 2013)	Semi-precocial	Migratory	McNab 2009
Larus ridibundus	Black-headed gull	271.667	Myhrvold et al. 2015	23.25	Myhrvold et al. 2015	35	Myhrvold et al. 2015	2.7	Myhrvold et al. 2015	1	Myhrvold et al. 2015	0.025463		0.211		32.9	AnAge (Tacutu et al. 2013)	730	AnAge (Tacutu et al. 2013)	Semi-precocial	Migratory	McNab 2009
												0.022	McNab 2009	0.248	Starck and Ricklefs 1998
												0.028926	McKechnie 2008	0.203	Ros 1999
														0.195	Müller et al. 2007
														0.199	Eising and Groothuis 2003
Parus ater	Coal tit	9.275	Myhrvold et al. 2015	15	Myhrvold et al. 2015	16.5	Myhrvold et al. 2015	5.7	Myhrvold et al. 2015	1.5	Myhrvold et al. 2015	0.079	McNab 2009	0.401		9.5	AnAge (Tacutu et al. 2013)	365	AnAge (Tacutu et al. 2013)	Altricial	Resident	Lehikoinen et al. 2003
														0.36	Starck and Ricklefs 1998						Resident	Lehikoinen et al. 2003
														0.442	Stier et al. 2014						Resident	Pap et al. 2015
																					Migratory/Resident	McNab 2009
Parus caeruleus	Blue tit	11.2	Myhrvold et al. 2015	13.5	Myhrvold et al. 2015	19.5	del Hoyo et al.	8	Myhrvold et al. 2015	1.5	Myhrvold et al. 2015	0.063	McNab 2009	0.418		14.6	AnAge (Tacutu et al. 2013)	365	AnAge (Tacutu et al. 2013)	Altricial	Resident	Lehikoinen et al. 2003
														0.402	Starck and Ricklefs 1998						Resident	Lehikoinen et al. 2003
														0.401	Mainwaring et al. 2011						Resident	Pap et al. 2015
														0.45	Hurtrez-Boussès et al. 1997						Migratory/Resident	McNab 2009
Parus major	Great tit	18	Myhrvold et al. 2015	13.5	Myhrvold et al. 2015	16.5	Myhrvold et al. 2015	8.6	Myhrvold et al. 2015	1.5	Myhrvold et al. 2015	0.072114		0.392	Starck and Ricklefs 1998	15.4	AnAge (Tacutu et al. 2013)	365	AnAge (Tacutu et al. 2013)	Altricial	Resident	Lehikoinen et al. 2003
												0.076	McNab 2009								Resident	Lehikoinen et al. 2003
												0.068	McKechnie et al. 2006								Resident	Pap et al. 2015
												0.072342	McKechnie 2008								Migratory/Resident	McNab 2009
Passer montanus	Tree sparrow	22.05	Myhrvold et al. 2015	13	Myhrvold et al. 2015	13	Myhrvold et al. 2015	5	Myhrvold et al. 2015	2.5	Myhrvold et al. 2015	0.065	McNab 2009	0.6		13.1	AnAge (Tacutu et al. 2013)	319	AnAge (Tacutu et al. 2013)	Altricial	Resident	in agreement
														0.65	Starck and Ricklefs 1998						Resident	McNab 2009
														0.55	Pinowska et al. 2004						Resident	Pap et al. 2015
Perdix perdix	Grey patridge	405.5	Myhrvold et al. 2015	24.25	Myhrvold et al. 2015	14.5		16	Myhrvold et al. 2015	1	Myhrvold et al. 2015	0.015	McNab 2009	0.092	Starck and Ricklefs 1998	5.2	AnAge (Tacutu et al. 2013)	365	AnAge (Tacutu et al. 2013)	Precocial	Resident	McNab 2009
						14	del Hoyo et al.
						15	Cramp et al.
Phasianus colchicus	Pheasant	1043.75	Myhrvold et al. 2015	24	Myhrvold et al. 2015	11	Myhrvold et al. 2015	11	Myhrvold et al. 2015	1	Myhrvold et al. 2015			0.0418	Starck and Ricklefs 1998	27	AnAge (Tacutu et al. 2013)	240	AnAge (Tacutu et al. 2013)	Precocial	Resident	Pap et al. 2015
Phoenicurus phoenicurus	Common redstart	14.85	Myhrvold et al. 2015	13.5	Myhrvold et al. 2015	13	Myhrvold et al. 2015	6.18	Myhrvold et al. 2015	2	Myhrvold et al. 2015	0.0645		0.53	Starck and Ricklefs 1998	10.2	AnAge (Tacutu et al. 2013)	365	AnAge (Tacutu et al. 2013)	Altricial	Migratory	McNab 2009
												0.065	McNab 2009
												0.064	McKechnie et al. 2006
Sterna hirundo	Common tern	124	Myhrvold et al. 2015	22.75	Myhrvold et al. 2015	26.75	Myhrvold et al. 2015	2.5	Myhrvold et al. 2015	1	Myhrvold et al. 2015	0.042	Klaassen 1994, 1995	0.2735		33	AnAge (Tacutu et al. 2013)	1095	AnAge (Tacutu et al. 2013)	Semi-precocial	Migratory	Pap et al. 2015
														0.257	Starck and Ricklefs 1998
														0.29	Robinson et al. 2001
Sterna paradisaea	Arctic tern	110	Myhrvold et al. 2015	21.6	Myhrvold et al. 2015	22.5	Myhrvold et al. 2015	2	Myhrvold et al. 2015	1	Myhrvold et al. 2015	0.041		0.28		34	AnAge (Tacutu et al. 2013)	1095	AnAge (Tacutu et al. 2013)	Semi-precocial	Migratory	Lehikoinen et al. 2003
												0.044	Klaassen 1994, 1995	0.27	Starck and Ricklefs 1998
												0.038	Klaassen et al. 1989	0.29	Robinson et al. 2001
Sturnus vulgaris	Starling	77.675	Myhrvold et al. 2015	12	Myhrvold et al. 2015	21	Myhrvold et al. 2015	5	Myhrvold et al. 2015	2	Myhrvold et al. 2015	0.0591813		0.439		22.9	AnAge (Tacutu et al. 2013)	365	AnAge (Tacutu et al. 2013)	Altricial	Migratory	Lehikoinen et al. 2003
												0.0421147	McNab 2009; McKechnie et al. 2006	0.409	Starck and Ricklefs 1998						Migratory	Lehikoinen et al. 2003
												0.076248	McKechnie 2008	0.469	Stouffer and Power 1991						Migratory	Pap et al. 2015
																					Resident	McNab 2009
Taeniopygia guttata	Zebra finch	11.9333	Myhrvold et al. 2015	14.15	Myhrvold et al. 2015	19.7	Rehling et al. 2012	4.5	Myhrvold et al. 2015	2	Myhrvold et al. 2015	0.063	McNab 2009	0.255	Starck and Ricklefs 1998	12	AnAge (Tacutu et al. 2013)	60	AnAge (Tacutu et al. 2013)	Altricial	Resident	McNab 2009
Tringa totanus	Redshank	129	Myhrvold et al. 2015	23.75	Myhrvold et al. 2015	29.5	Myhrvold et al. 2015	4	Myhrvold et al. 2015	1	Myhrvold et al. 2015	0.024	Scott et al. 1996	0.103	Starck and Ricklefs 1998	26.9	AnAge (Tacutu et al. 2013)	365	AnAge (Tacutu et al. 2013)	Precocial	Migratory	Lehikoinen et al. 2003
Turdus iliacus	Redwing	62.075	Myhrvold et al. 2015	13	Myhrvold et al. 2015	13	Myhrvold et al. 2015	5.19	Myhrvold et al. 2015	2	Myhrvold et al. 2015	0.045				18.8	AnAge (Tacutu et al. 2013)	365	AnAge (Tacutu et al. 2013)	Altricial	Migratory	McNab 2009
												0.045	McNab 2009
												0.045	McKechnie et al. 2006
Turdus merula	Blackbird	102	Myhrvold et al. 2015	13.5	Myhrvold et al. 2015	13.5	Myhrvold et al. 2015	4	Myhrvold et al. 2015	4	Myhrvold et al. 2015	0.04		0.476	Starck and Ricklefs 1998	21.8	AnAge (Tacutu et al. 2013)	365	AnAge (Tacutu et al. 2013)	Altricial	Migratory	Lehikoinen et al. 2003
												0.04	McNab 2009								ca. 65% Migratory	Lehikoinen et al. 2003
												0.04	McKechnie et al. 2006								Migratory	Pap et al. 2015
																					Migratory/Resident	McNab 2009
Turdus philomelos	Song thrush	68.8	Myhrvold et al. 2015	11.5	Myhrvold et al. 2015	15	Myhrvold et al. 2015	4	Myhrvold et al. 2015	2	Myhrvold et al. 2015	0.042		0.5	Kelleher and O'Halloran 2006	17.7	AnAge (Tacutu et al. 2013)	365	AnAge (Tacutu et al. 2013)	Altricial	Migratory	Lehikoinen et al. 2003
												0.042	McNab 2009								Migratory	Lehikoinen et al. 2003
												0.042	McKechnie et al. 2006								Migratory	Pap et al. 2015
																					Migratory/Resident	McNab 2009
Turdus pilaris	Fieldfare	104.775	Myhrvold et al. 2015	13.5	Myhrvold et al. 2015	14	Myhrvold et al. 2015	5.315	Myhrvold et al. 2015	1.5	Myhrvold et al. 2015			0.666	Starck and Ricklefs 1998	18.1	AnAge (Tacutu et al. 2013)	365	AnAge (Tacutu et al. 2013)	Altricial	Migratory	Pap et al. 2015
Vanellus vanellus	Northern lapwing	218	Myhrvold et al. 2015	25.7	Myhrvold et al. 2015	37.5	Myhrvold et al. 2015	4	Myhrvold et al. 2015	1	Myhrvold et al. 2015			0.112		24.5	AnAge (Tacutu et al. 2013)	730	AnAge (Tacutu et al. 2013)	Precocial	Migratory	Lehikoinen et al. 2003
														0.114	Starck and Ricklefs 1998
														0.11	Eglington et al. 2010

## Sheet: Remarks
Variable	Main source	If consulted other sources	Other remarks
Body mass (g)	Myhrvold et al . (2015)	Calculate the mean if multiple values from other sources are found.	Only consulted other sources when data is not available in Myhrvold et al. (2015).
Incubation time (d)	Myhrvold et al . (2015)	Mode is preferred over mean, if available. If a range is reported, calculate the mid-point. Calculate the mean if multiple values from other sources are found.	Only consulted other sources when data is not available in Myhrvold et al. (2015).
Time to fledging (d)	Myhrvold et al . (2015)	Mode is preferred over mean, if available. If a range is reported, calculate the mid-point. Calculate the mean if multiple values from other sources are found.	Only consulted other sources when data is not available in Myhrvold et al. (2015).
Clutch size	Myhrvold et al . (2015)	Mode is preferred over mean, if available. If a range is reported, calculate the mid-point. Calculate the mean if multiple values from other sources are found.	Only consulted other sources when data is not available in Myhrvold et al. (2015).
Clutches per year	Myhrvold et al . (2015)	Mode is preferred over mean, if available. If a range is reported, calculate the mid-point. Calculate the mean if multiple values from other sources are found.	Only consulted other sources when data is not available in Myhrvold et al. (2015).
Mass-specific BMR (KJ/h/g)	McKechnie et al. (2006), McNab (2009)	Calculate the mean if multiple values are found.	Values from other sources are only admitted when they are clearly not from the main source.
Growth rate constant	Starck and Ricklefs (1998)	Growth rate constant must be based on either logistic or Gompertz growth model. Gompertz growth rate constant was then converted to logistic growth rate constant using the formula in Starck and Ricklefs (1998). Calculate the mean when values from multiple sources are available.	Newer literature are consulted via keyword search using species name (common and Latin names).
Maximum lifespan (yr)	Tacutu et al. (2013)		Only consulted other sources when data is not available in the AnAge database (Tacutu et al. 2013)
Female age at sexual maturity (d)	Tacutu et al. (2013)		Only consulted other sources when data is not available in the AnAge database (Tacutu et al. 2013)
Developmental mode	Starck and Ricklefs (1998)		Four categories: Precocial, semi-precocial, semi-altricial, altricial, based on the description in Cramp et al. (1977-1994) and the categorization criteria in Starck and Ricklefs 1998
Migration	Lehikoinen et al. (2003), McNab (2009), Pap et al. (2015)		Two categories: migratory and resident, judged according to the population where we sampled eggs
Captivity	own knowledge		Two categories: wild and captive. Semi-captive species, like partridges, are categorized as captive
Domestication	own knowledge		Yes/No.
For captive species, i.e. Japanese quails, homing and rock pigeons, chicken and red junglefowls, and zebra finches, we first considered the data from the very population we sampled the eggs. If not available, we used literature data and followed the above rule.

## Sheet: Reference
References	Title	Remarks
Altamirano et al. 2015 The Auk 132: 826-835	Reproductive life-history variation in a secondary cavity-nester across an elevational gradient in Andean temperate ecosystems.
Blom and Lilja 2004 Journal of Zoology London 262: 361-369	A comparative study of growth, skeletal development and eggshell composition in some species of birds.
Blom and Lilja 2005 Zoology 108: 81-95	A comparative study of embryonic development of some bird species with different patterns of postnatal growth.
Cramp 1977-1994 Handbook of the Birds of Europe, the Middle East, and North Africa: The Birds of the Western Palearctic, Vol. 1-9
Davies 2000	Cuckoos, Cowbirds and Other Cheats
del Hoyo et al. 1992-2011 Handbook of the Birds of the World, Vol. 1-16
Eglington et al. 2010 Journal of Applied Ecology 47: 451-458	Managing water levels on wet grasslands to improve foraging conditions for breeding northern lapwing Vanellus vanellus.
Eising and Groothuis 2003 Animal Behaviour 66: 1027-1034	Yolk androgens and begging behaviour in black-headed gull chicks: an experimental field study.	Average between two experimental groups was used.
Grim 2006 Behavioral Ecology and Sociobiology 60: 716-723	Cuckoo growth performance in parasitized and unused hosts: not only host size matters.	Only data from cuckoo chicks in regular hosts are used
Grim et al. 2016 Acta Ornithologica 51: 175-188	Growth performance of nestling cuckoos Cuculus canorus in cavity nesting hosts.	Only data from cuckoo chicks in regular hosts are used
Hsu et al. 2017 General and Comparative Endocrinology 240: 174-181	Maternal thyroid hormones enhance hatching success but decrease nestling body mass in the rock pigeon (Columba livia)	Some data were re-calculated from the raw data obtained from the authors.
Hurtrez-Boussès et al. 1997 Oecologia 112: 514-517	High blowfly parasitic loads affect breeding success in a Mediterranean population of blue tits.	Average across treatments was calculated.
Johnston and Janiga 1995	The feral pigeon. Oxford University Press
Kelleher and O'Halloran 2006 Bird Study 53: 142-155	Breeding biology of the song thrush Turdus philomelos in an island population.
Klaassen et al. 1989 Ardea 77: 193-200	Basal metabolic rate and thermal conductance in arctic term chicks and the effect of heat increment of feeding on thermoregulatory expenses.
Klaassen 1994 Auk 111: 525-544	Growth and energetics of tern chicks from temperate and polar environments.
Klaassen 1995 Auk 112: 264	Erratum: Klaassen (1994)
Lehikoinen et al. 2003	Varsinais-Suomen Linnut. Turun Lintutieteellinen Yhdistys.
Mainwaring et al. 2011 Ibis 153: 175-179	Sexual dimorphism and growth trade-offs in blue tit Cyanistes caeruleus nestlings.	Average of two sexes were calculated.
Massemin et al. 2002 Journal of Avian Biology 33: 235-244	Influence of hatching order on growth rate and resting metabolism of kestrel nestlings.	Grand average is calculated and used
McKechnie 2008 Journal of Comparative Physiology B 178: 235-247	Phenotypic plasticity in basal metabolic rate and the changing view of avian physiological diversity: a review
McKechnie et al. 2006 Proceedings of the Royal Society B 273: 931-937	Phenotypic plasticity in the scaling of avian basal metabolic rate.
McNab 2009 Comparative Biochemistry and Phsyiology A152: 22-45	Ecological factors affect the level and scaling of avian BMR.
Moreno et al. 1991 Ibis 133: 186-193	The cost of incubatino in relation to clutch-size in the collared flycatcher Ficedula albicollis.	Average across groups was calculated.
Moreno et al. 2005 The Condor 107: 69-77	Breeding biology of the thorn-tailed rayadito (Furnariidae) in South-temperate rainforests of Chile.
Müller et al. 2007 Journal of Ornithology 148: 495-502	Consequences of sex-specific growth on sibling competition in black-headed gulls: a sexually-size dimorphic species with scramble competition.	Average growth rate constant and fledging age of two sexes was calcualted
Myhrvold et al. 2015 Ecology 96: 3109	An amniote life-history database to perform comparative analyses with birds, mammals, and reptiles.
Pap et al. 2015 Oecologia 177: 147-158	Physiological pace of life: the link between constitutive immunity, developmental period, and metabolic rate in European birds.
Pinowska et al. 2004 Acta Ornithologica 39: 121-135	The effect of egg size on rowth and survival of the tree sparrow Passer motanus nestlings.	Logistic growth curve was re-fitted using the data listed in Table 3.
Quilodrán et al. 2012 The Wilson Journal of Ornithology 124: 737-742	Nesting of the thorn-tailed rayadito (Aphrastura spinicauda) in a pine plantation in sourthcentral Chile.
Quirici et al. 2019 Journal of Avian Biology 50: e02059	Age and terminal reproductive attempt influence laying date in the thorn-tailed rayadito.
Rehling et al. 2012 Animal Behaviour 83: 35-39	Flexibility in the duration of parental care: zebra finch parents respond to offspring needs.	Only data from control birds in Glasgow was used.
Robinson et al. 2001 The Condor 103: 108-117	Contrasting brood sizes in common and arctic terns: the roles of food provisioning rates and parental brooding.
Ros 1999 Ibis 141: 451-459	Effects of testosterone on growth, plumage pigmentation, and mortality in black-headed gull chicks.	Average growth rate constant of two sexes was calcualted
Scott et al. 1996 Functional Ecology 10: 307-313	How does variation in body composition affect the basal metabolic rate of birds?
Starck and Ricklefs 1998	Avian Growth and Development: Evolution within the Altricial-Precocial Spectrum.
Stier et al. 2014 Oecologia 175: 791-800	Elevation impacts the balance between growth and oxidative stress in coal tits.	Average from two elevattions was used
Stouffer and Power 1991 The Auk 108: 519-531	An experimental test of the brood-reductino hypothesis in European starlings.	Average across groups was calculated
Tacutu et al. 2013 Nucleic Acids Research 41: D1027-1033	Human Ageing Genomic Resources: Integrated databases and tools for the biology and genetics of ageing.	AnAge database Build 14 (http://genomics.senescence.info/species/)
